# Supplementary material for: Epidemiology and Spectrum of Imported Infectious Diseases in Children and Adolescents Returning to Europe: A Systematic Review
Source: Pathogens. 2026 Jun 9;15(6):621. doi: 10.3390/pathogens15060621 (PMC13306174; doi:10.3390/pathogens15060621)
Supplement: Supplementary file 1 [file pathogens-15-00621-s001.zip]

Archive with 2 entries (2 files):
- pathogens-4341962-supplementary.pdf
- Supplementary File S1 PRISMA 2020 Checklist.pdf
